# Supplementary material for: Overexpression of 7-hydroxymethyl Chlorophyll a Reductase from Cucumber in Tobacco Accelerates Dark-Induced Chlorophyll Degradation
Source: Plants (Basel). 2021 Aug 31;10(9):1820. doi: 10.3390/plants10091820 (PMC8465020; doi:10.3390/plants10091820)
Supplement: Supplementary file 1 [file plants-10-01820-s001.zip]

Archive with 2 entries (2 files):
- Supplementary Materials/Supplemental Figures.pdf
- Supplementary Materials/Supplemental Tables.pdf
